# Supplementary material for: Semi-Quantitative vs. Volumetric Determination of Endolymphatic Space in Menière’s Disease Using Endolymphatic Hydrops 3T-HR-MRI after Intravenous Gadolinium Injection
Source: PLoS One. 2015 Mar 13;10(3):e0120357. doi: 10.1371/journal.pone.0120357 (PMC4358992; doi:10.1371/journal.pone.0120357)
Supplement: S1 Dataset — The table displays the evaluation data of the semi-quantitative and volumetric assessment of endolymphatic hydrops. (XLSX) [file pone.0120357.s001.xlsx]

## Sheet: Tabelle1
Pat.-Nr.	Sex	DOB	Age	Time p.i. [min]	MR:Coch r	MR:Vest r	MR:Coch l	MR:Vest l	Ratio Coch r	% Coch r	Quant. Grade Coch r	Ratio Vest r	% Vest r	Quant. Grade Vest r	Ratio Coch l	% Coch l	Quant. Grade Coch l	Ratio Vest l	% Vest l	Quant. Grade Vest l	Durance of disease [month]	Definitive Meniere	Side	Meniere clinical grade
1	w	1967-10-02	45	272	0	0	2	1	3/114	2.63	0	6/191	3.14	0	53/99	53.54	2	47/127	37	1	24	y	l	3
2	w	1950-06-11	62	207	0	0	2	2	4/85	4.71	0	19/178	10.67	0	44/84	52.38	2	82/156	52.56	2	60	y	l	3
3	m	1979-03-23	34	238	1	1	1	0	42/94	44.68	1	65/191	34.03	1	20/84	23.81	0	28/202	13.86	0	30	y	r	2
4	m	1940-09-11	72	263	0	1	2	2	17/108	15.74	0	56/173	32.37	1	56/82	56.29	2	69/139	49.64	1	36	y	b	3
5	m	1980-06-22	32	233	0	0	0	1	2/95	2.11	0	44/174	25.29	0	7/89	7.87	0	100/149	67.11	2	48	y	l	2
6	w	1956-06-02	57	257	2	2	0	1	50/99	50.51	2	82/151	54.3	2	0,5/108	0.46	0	48/170	28.24	0	84	y	r	3
7	w	1942-08-14	70	290	1	1	0	0	28/87	32.18	1	62/139	44.6	1	3/112	2.68	0	25/163	15.34	0	24	y	r	3
8	w	1948-09-19	64	247	0	2	0	1	5/118	4.24	0	83/156	53.21	2	3/115	2.61	0	57/162	35.19	1	72	y	r	2
9	w	1948-09-19	70	221	0	0	0	0	4/85	4.71	0	11/131	8.4	0	2/90	2.22	0	12/137	8.76	0	24	p	l	2
10	m	1962-10-01	50	265	0	0	1	2	12/106	11.32	0	26/220	11.81	0	51/112	45.54	1	73/211	34.6	1	30	y	l	3
11	w	1964-08-29	48	260	2	2	2	2	53/90	58.89	2	103/132	78.03	2	72/89	80.9	2	104/128	81.25	2	3	y	r	2
