# Supplementary material for: Semi-Quantitative vs. Volumetric Determination of Endolymphatic Space in Menière’s Disease Using Endolymphatic Hydrops 3T-HR-MRI after Intravenous Gadolinium Injection
Source: PLoS One. 2015 Mar 13;10(3):e0120357. doi: 10.1371/journal.pone.0120357 (PMC4358992; doi:10.1371/journal.pone.0120357)
Supplement: S2 Dataset — The table shows the results of the pure-tone audiometry (raw data). (XLSX) [file pone.0120357.s002.xlsx]

## Sheet: Tabelle1
Pat.-Nr.	0,25 kHz		0,5 kHz		1 kHz		2 kHz		4 kHz		8 kHz		low_tone_PTA 025_05		mid_tone_PTA 1_2		high_tone_PTA 4_8		6_tone_PTA 025_8
	r	l	r	l	r	l	r	l	r	l	r	l	r	l	r	l	r	l	r	l
1	15	45	10	55	5	50	10	45	15	40	25	50	12.5	50	7.5	47.5	20	45	13.3333	47.5
2	0	40	10	65	0	65	10	65	10	65	40	80	5	52.5	5	65	25	72.5	11.6667	63.3333
3	50	5	55	5	60	10	50	10	50	10	70	30	52.5	5	55	10	60	20	55.8333	11.6667
4	40	35	60	55	65	65	70	70	75	65	90	80	50	45	67.5	67.5	82.5	72.5	66.6667	61.6667
5	0	0	10	10	10	15	15	25	5	10	10	40	5	5	12.5	20	7.5	25	8.33333	16.6667
6	50	0	60	0	60	10	50	10	25	0	55	10	55	0	55	10	40	5	50	5
7	45	5	65	10	65	10	60	25	60	45	90	80	55	7.5	62.5	17.5	75	62.5	64.1667	29.1667
8	20	0	20	5	20	15	35	15	35	40	55	30	20	2.5	27.5	15	45	35	30.8333	17.5
9	15	40	30	45	25	45	10	15	5	20	60	60	22.5	42.5	17.5	30	32.5	40	24.1667	37.5
10	10	45	10	60	5	55	5	30	20	35	10	60	10	52.5	5	42.5	15	47.5	10	47.5
11	45	5	55	0	50	0	35	5	25	10	25	5	50	2.5	42.5	2.5	25	7.5	39.1667	4.16667
																																				Norm: < 0,36	Norm: < 25%
